# Supplementary material for: 4-octyl itaconate reduces human NLRP3 inflammasome constitutive activation with the cryopyrin-associated periodic syndrome p.R262W, p.D305N and p.T350M variants
Source: Cell Mol Life Sci. 2025 May 23;82(1):209. doi: 10.1007/s00018-025-05699-5 (PMC12102053; doi:10.1007/s00018-025-05699-5)
Supplement: Supplementary file 3 — Supplementary file3 (XLSX 655 KB) [file 18_2025_5699_MOESM3_ESM.xlsx]

## Sheet: Fig 1A
	NLRP3 p.D305N			Wild-type
	Untreated	Dox	Dox+MCC950	Untreated	Dox	Dox+MCC950
Exp. 1	0.968505	1.11698	0.93943	1.01732	0.864257	0.85991
Exp. 2	0.941899	1.38344	0.907178	1.12082	0.912116	0.888053
Exp. 3	1.07737	1.39611	0.948944	0.861859	0.770148	0.871085
Exp. 4	1.01223	1.25373	0.925226		1.20535

## Sheet: Fig 1B 
Heatmap of expression profile raw data
	Condition	Untreated				Dox				Dox+MCC
	Experiment	Exp. 1	Exp. 2	Exp. 3	Exp. 4	Exp. 1	Exp. 2	Exp. 3	Exp. 4	Exp. 1	Exp. 2	Exp. 3	Exp. 4
Symbol	Hmox1	5101.55	5104.75	6224.77	4975.07	3913.84	4658.08	5302.84	4681.51	5000.67	6431.7	7573.32	5479.39
	Nqo1	43.3271	38.2945	37.9672	46.0925	55.7263	41.3803	47.4421	56.7619	42.8564	32.2604	36.955	42.9129
	Keap1	1600.55	1595.9	1400.16	1644.7	1648.57	1676.46	1532.38	1679.88	1532.68	1545.1	1492.98	1554.96
	Nfe2l2	5197.55	4883	5016.3	5076.76	5619.07	5358.19	4979.05	5315.35	5057.06	5246.56	4879.3	5358.22
	Gclm	953.196	968.941	996.407	1009.65	1070.87	1008.78	872.935	998.74	931.564	803.963	898.008	921.365

## Sheet: Fig 1C
	Wild-type
	Untreated	Dox	Dox+MCC950	Dox+4-OI	Dox+LPS	Dox+LPS+MCC950	Dox+LPS+4-OI	Dox +LPS+ NIG	Dox +LPS+ NIG+ 4OI	Dox +LPS+ NIG+ MCC
Exp. 1	27.174	28.895	59.95	35.999	42.294	28.204	27.174	358.63	19.8165	17.9535
Exp. 2	3.669	40.644	107.823	34.137	22.556	57.895	20.579	127.311	19.041	41.709
Exp. 3	13.7348	21.7616	40.6439	35.4233	33.2846	40.2043	48.688	238.588	23.7921	50.0485
	NLRP3 p.R262W
	Untreated	Dox	Dox+MCC950	Dox+4-OI	Dox+LPS	dx+LPS+MCC950	Dox+LPS+4-OI
Exp. 1	0	127.691	0	0	738.695	0	46.4548
Exp. 2	22.822	54.893	22.822	32.136	507.233	0
Exp. 3	0	30.456	0	6.783	301.352	10.0169	28.0329
Exp. 4	15.72	108.653	29.937		625.142		145.789
	NLRP3 p.D305N
	Untreated	Dox	Dox+MCC950	Dox+4-OI	Dox+LPS	dx+LPS+MCC950	Dox+LPS+4-OI
Exp. 1	2.4661	154.8	7.83539	35.6032	366.978
Exp. 2	18.3028	121.487	0	10.577	356.236	20.8221
Exp. 3	3.8	123.03	13.17	57.12	187.13	4.47	75.405
Exp. 4					434.92	45.98	118.797
Exp. 5	6.13146	138.005	73.1424	64.4919	120.379	9.46158	92.9752
	NLRP3 p.T350M
	Untreated	Dox	Dox+MCC950	Dox+4-OI	Dox+LPS	dx+LPS+MCC950	Dox+LPS+4-OI
Exp. 1	27.043	391.299	119.474	213.645	983.804	626.06	651.146
Exp. 2	11.194	365.095	136.346	171.241	1006.56	677.619	718.632
Exp. 3	0	357.358	121.17	205.55	1012.24	631.97	750.718

## Sheet: Fig 1D
	NLRP3 p.R262W
	Untreated	Dox	Dox+ 4OI 50 μM	Dox+4-OI 100 μM	Dox+4-OI 200 μM	Dox+MCC950	Dox+LPS	Dox+LPS 4-OI 100 μM
Exp. 1	0	127.691	0	0	0	0	738.695	46.4548
Exp. 2	22.822	54.893	37.137	32.136	27.36	22.822	507.233
Exp. 3	0	30.456	19.555	6.783	0	0	301.352	28.0329
Exp. 4	15.72	108.653				29.937	625.142	145.789

## Sheet: Fig 1E
	NLRP3 p.D305N
	Condition	Untreated			Dox			Dox+4-OI			Dox+LPS			Dox+LPS 4-OI
	Experiments	Exp. 1	Exp. 2	Exp. 3	Exp. 1	Exp. 2	Exp. 3	Exp. 1	Exp. 2	Exp. 3	Exp. 1	Exp. 2	Exp. 3	Exp. 1	Exp. 2	Exp. 3
Time	0	6.13146	51.278	28.66
	2				0	19.259	40.107	7.7664	40.249	27.354	0	4.804	65.285	5.18355	15.271	36.844
	4				40.6439	62.112	82.263	33.2846	34.642	71.272	164.326	205.55	223.805	72.1723	97.233	168.097
	8				79.9925	182.736	232.603	65.444	97.233	179.303	290.893	363.548	415.637	172.144	282.316	141.204
	16				138.005	338.732	254.841	64.4919	176.175	190.627	434.92	798.637	591.291	118.797	341.842	253.348

## Sheet: Fig 2B
	NLRP3 p.D305N
	Untreated	Dox	Dox+4-OI	Dox+MCC950	Dox+LPS	Dox+LPS+4-OI	Dox+LPS+MCC950
Exp. 1	19.92	34.42	9.89	12.37	44.25	25.23	13.79
Exp. 2	25.93	37.48	15.09	26.28	33.64	21.45	5.43
Exp. 3	22.37	34.73	28.37	20.32	51.24	37.59	16.33

## Sheet: Fig 3A
	Il18
	NLRP3 p.D305N
	Untreated	Dox	Dox+ MCC950	Dox+4-OI	Dox+LPS	dox+LPS+MCC950	Dox+LPS+4-OI
Exp. 1					0.190892	0.0971843	0.120383
Exp. 2	0.0042757	0.00792623	0.00680917	0.016999	0.110083	0.164478	0.0759695
Exp. 3	0.035734	0.0126099	0.0120107	0.0112856	0.0594381	0.0609145	0.0270089
Exp. 4	0.0159407	0.0178105	0.0258917	0.0529048		0.232039	0.102138
	Il6
	NLRP3 p.D305N
	Untreated	Dox	Dox+MCC950	Dox+4OI	Dox+LPS	Dox+LPS+MCC950	Dox+LPS+4OI
Exp. 1	0.000357	1.55e-05	0.0003	8.03e-05	0.273101	0.339541	0.02425
Exp. 2	0.00391	0.001315	0.000204	1.55e-05	0.217683	0.133743	0.012361
Exp. 3	0.000166	0.000411	0.000193	0.000367	0.44564	0.236754	0.24479
	Tnf
	NLRP3 p.D305N
	Untreated	Dox	Dox+MCC950	Dox+4OI	Dox+LPS	Dox+LPS+4OI	Dox+LPS+MCC
Exp. 1	0.000978	0.000526	0.001181	0.000823	0.010521	0.002885	0.013301
Exp. 2	0.002777	0.00426	0.000384	0.000287	0.014868	0.007188	0.01823
Exp. 3	8.67e-05	0.000176	2.97e-05	5.71e-05	0.00534	0.000424	0.00846
	Il1b
	NLRP3 p.D305N
	Untreated	Dox	Dox+MCC950	Dox+4OI	Dox+LPS	Dox+LPS+4OI	Dox+LPS+MCC950
Exp. 1	0.0003644	0.0003387	0.0010538	0.0015472	0.244334	0.0285049	0.25338
Exp. 2	0.0892564	0.0334774	0.007857	0.0001876	0.530825	0.120655	0.260828
Exp. 3	0.0003169	5.916e-05	8.203e-05	1.519e-05	0.168602	0.0390693	0.157893

## Sheet: Fig 3B
	Nlrp3 -/- macrophages								NLRP3 p.D305N						NLRP3 p.D305N
	Untreated		MCC950		4-OI				Dox		Dox+4-OI				LPS+Dox		LPS+Dox+4-OI
Time (minutes)	Mean	SEM	Mean	SEM	Mean	SEM		Time (minutes)	Mean	SEM	Mean	SEM		Time (minutes)	Mean	SEM	Mean	SEM
1.31	42.78	2.70919	44.71	1.06571	34.86	6.32652		1.31	41.92	1.53639	38.41	5.40004		1.31	93.68	5.68027	77.69	2.2441
7.76	49.4	1.50514	46.49	2.26145	42.88	4.51425		7.76	48.08	1.55013	43.71	4.74731		7.76	102.41	4.44293	79.8	1.89031
14.22	49.81	1.71161	48.81	1.70518	45.94	2.56733		14.22	48.84	1.31992	46.24	4.38789		14.22	106.82	4.7972	77.7	1.22615
20.76	65.58	2.28003	68.42	1.01176	59.67	2.38789		20.76	62.21	2.02156	53.64	5.32476		20.76	143.44	6.39396	88.72	2.41228
27.22	86.93	1.68775	93.01	2.29101	74.18	3.18227		27.22	84.99	2.22326	68.1	5.66579		27.22	149.89	6.34144	93.06	2.95018
33.68	104.26	1.87	109.11	3.33428	81.64	3.91152		33.68	100.08	2.26881	77.36	5.57709		33.68	155.62	6.68955	92.83	3.08295
40.21	18.04	1.95545	21.33	0.750017	15.06	1.22242		40.21	17.22	1.21918	18.32	1.43353		40.21	19.35	1.6097	17.21	0.289114
46.67	13.28	1.5013	13.99	1.48173	11.71	1.56369		46.67	13.25	1.19541	14.3	2.09332		46.67	16.21	1.85064	13.74	0.77832
53.13	13.15	1.70299	12.55	2.38035	10.82	1.32686		53.13	14.09	1.03416	13.74	1.78108		53.13	15.34	2.64984	12.49	0.612396
59.59	13.45	1.16935	11.96	1.55548	10.54	1.3039		59.59	13.54	0.94417	14.01	2.02876		59.59	13.77	2.68216	13.03	1.31629
66.05	13.06	1.67466	11.23	1.57623	10.27	1.36206		66.05	13.2	0.796185	12.98	2.69418		66.05	15.3	2.85127	12.96	0.94125

## Sheet: Fig 3C
	Basal Glycolysis					Compensatory Glycolysis
	NLRP3 p.D305N					NLRP3 p.D305N
Replicate	Dox	Dox+4-OI	Dox+LPS	Dox+LPS+4-OI		Dox	Dox+4-OI	Dox+LPS	Dox+LPS+4-OI
Rep.1	47.27	35.01	110.65	81.36		97.52	65.48	161.65	100.11
Rep.2	48.47	44.12	96.17	76.75		99.83	73.7	142.88	94.64
Rep.3	52.72	50.54	102.31	76.56		106.55	78.15	146.42	86
Rep.4	47.1	55.29	118.13	76.13		96.43	92.12	171.55	91.51

## Sheet: Fig 4B
	Wild-type	NLRP3 p.D305N
	Untreated	Untreated	4-OI	MCC950
Exp. 1	1.59518	80.661	14.4996	23.5348
Exp. 2	0.645995	71.0818	18.6105	24.2738
Exp. 3	2.14928	68.7142	21.4654	33.7807

[truncated: 5 more sheets: Fig 4C, Fig 4D, SF 1A, SF 1B, SF 1C]
